# Supplementary material for: Photosynthesis Has Been Established Only Once—Evolution of Photosynthetic Reaction Center Proteins and Bacteriochlorophyll Biosynthesis
Source: Curr Issues Mol Biol. 2026 Mar 12;48(3):306. doi: 10.3390/cimb48030306 (PMC13025772; doi:10.3390/cimb48030306)
Supplement: Supplementary file 1 [file cimb-48-00306-s001.zip]

Archive with 4 entries (4 files):
- FigS1_PS evol4_D_new3_wdelsC_MUSCLE_rec.jpg
- FigS2_PSsynteny_combined_new2.jpg
- Supplementary legends.pdf
- Table S1.pdf
